# Supplementary material for: Adsorption and Decomposition Mechanisms of Li2S on 2D Thgraphene Modulated by Doping and External Electrical Field
Source: Materials (Basel). 2025 Jul 10;18(14):3269. doi: 10.3390/ma18143269 (PMC12300267; doi:10.3390/ma18143269)
Supplement: Supplementary file 1 [file materials-18-03269-s001.zip]

Archive with 1 entries (1 files):
- materials-3697439-supplementary.pdf
